# Supplementary material for: The prediction of interferon treatment effects based on time series microarray gene expression profiles
Source: J Transl Med. 2008 Aug 9;6:44. doi: 10.1186/1479-5876-6-44 (PMC2546378; doi:10.1186/1479-5876-6-44)
Supplement: Additional file 3 — Detailed probe information of thirty candidate biomarkers. The probe information comes from the original microarray probe set. [file 1479-5876-6-44-S3.xls]

## Sheet: CAInfo
ID	GenBank Accession Number	Species Scientific Name	Annotation Date	Sequence Type	Sequence Source	Representative Public ID	Gene Title	Gene Symbol	Entrez Gene	RefSeq Transcript ID	Gene Ontology Biological Process	Gene Ontology Cellular Component	Gene Ontology Molecular Function
200023_s_at	NM_003754	Homo sapiens	2006-04-11	Exemplar sequence	GenBank	NM_003754	eukaryotic translation initiation factor 3, subunit 5 epsilon, 47kDa	EIF3S5	8665	NM_003754	6412 // protein biosynthesis // inferred from electronic annotation /// 6446 // regulation of translational initiation // traceable author statement	5852 // eukaryotic translation initiation factor 3 complex // traceable author statement	3743 // translation initiation factor activity // traceable author statement /// 3743 // translation initiation factor activity // inferred from electronic annotation
200691_s_at	BC000478	Homo sapiens	2006-04-11	Exemplar sequence	GenBank	BC000478	heat shock 70kDa protein 9B (mortalin-2)	HSPA9B	3313	NM_004134	6457 // protein folding // inferred from electronic annotation /// 6986 // response to unfolded protein // inferred from electronic annotation /// 6916 // anti-apoptosis // traceable author statement	5739 // mitochondrion // traceable author statement /// 9986 // cell surface // inferred from expression pattern /// 5739 // mitochondrion // inferred from electronic annotation /// 5737 // cytoplasm // traceable author statement	166 // nucleotide binding // inferred from electronic annotation /// 5524 // ATP binding // inferred from electronic annotation /// 51082 // unfolded protein binding // inferred from electronic annotation /// 51082 // unfolded protein binding // traceable author statement
200965_s_at	NM_006720	Homo sapiens	2006-04-11	Exemplar sequence	GenBank	NM_006720	actin binding LIM protein 1	ABLIM1	3983	NM_001003407 /// NM_001003408 /// NM_002313 /// NM_006720	7010 // cytoskeleton organization and biogenesis // inferred from electronic annotation /// 7601 // visual perception // traceable author statement /// 9887 // organ morphogenesis // traceable author statement	15629 // actin cytoskeleton // traceable author statement /// 5856 // cytoskeleton // inferred from electronic annotation	3779 // actin binding // inferred from electronic annotation /// 3779 // actin binding // traceable author statement /// 8270 // zinc ion binding // inferred from electronic annotation /// 46872 // metal ion binding // inferred from electronic annotation /// 5515 // protein binding // inferred from physical interaction
201154_x_at	NM_000968	Homo sapiens	2006-04-11	Exemplar sequence	GenBank	NM_000968	ribosomal protein L4	RPL4	6124	NM_000968	6412 // protein biosynthesis // traceable author statement /// 7254 // JNK cascade // inferred from physical interaction /// 186 // activation of MAPKK activity // inferred from direct assay /// 6468 // protein amino acid phosphorylation // inferred from direct assay /// 7254 // JNK cascade // inferred from direct assay /// 46777 // protein amino acid autophosphorylation // inferred from direct a…	5840 // ribosome // inferred from electronic annotation /// 5842 // cytosolic large ribosomal subunit (sensu Eukaryota) // traceable author statement /// 8385 // IkappaB kinase complex // inferred from physical interaction /// 5624 // membrane fraction //	3723 // RNA binding // traceable author statement /// 3735 // structural constituent of ribosome // traceable author statement /// 5515 // protein binding // inferred from physical interaction /// 19901 // protein kinase binding // inferred from sequence or structural similarity /// 4674 // protein serine/threonine kinase activity // inferred from direct assay /// 4709 // MAP kinase kinase kinase…
201669_s_at	NM_002356	Homo sapiens	2006-04-11	Exemplar sequence	GenBank	NM_002356	myristoylated alanine-rich protein kinase C substrate	MARCKS	4082	NM_002356	6928 // cell motility // not recorded	5886 // plasma membrane // not recorded /// 15629 // actin cytoskeleton // traceable author statement /// 16020 // membrane // inferred from electronic annotation	5516 // calmodulin binding // traceable author statement /// 51015 // actin filament binding // traceable author statement /// 3779 // actin binding // inferred from electronic annotation /// 5516 // calmodulin binding // inferred from electronic annotation
203089_s_at	NM_013247	Homo sapiens	2006-04-11	Exemplar sequence	GenBank	NM_013247	HtrA serine peptidase 2	HTRA2	27429	NM_013247 /// NM_145074	6508 // proteolysis // traceable author statement /// 6915 // apoptosis // inferred from electronic annotation /// 6950 // response to stress // traceable author statement /// 6508 // proteolysis // inferred from electronic annotation	5634 // nucleus // traceable author statement /// 5739 // mitochondrion // inferred from electronic annotation /// 5789 // endoplasmic reticulum membrane // traceable author statement /// 16021 // integral to membrane // inferred from electronic annotatio	4252 // serine-type endopeptidase activity // traceable author statement /// 51082 // unfolded protein binding // non-traceable author statement /// 5515 // protein binding // inferred from physical interaction /// 4252 // serine-type endopeptidase activity // inferred from electronic annotation /// 5515 // protein binding // inferred from electronic annotation /// 8233 // peptidase activity // i…
203320_at	NM_005475	Homo sapiens	2006-04-11	Exemplar sequence	GenBank	NM_005475	lymphocyte adaptor protein	LNK	10019	NM_005475	7242 // intracellular signaling cascade // inferred from electronic annotation
204157_s_at	NM_025164	Homo sapiens	2006-04-11	Exemplar sequence	GenBank	NM_025164	KIAA0999 protein	KIAA0999	23387	NM_025164	6468 // protein amino acid phosphorylation // inferred from electronic annotation		166 // nucleotide binding // inferred from electronic annotation /// 4672 // protein kinase activity // inferred from electronic annotation /// 4674 // protein serine/threonine kinase activity // inferred from electronic annotation /// 5524 // ATP binding // inferred from electronic annotation /// 16301 // kinase activity // inferred from electronic annotation /// 16740 // transferase activity //…
204891_s_at	NM_005356	Homo sapiens	2006-04-11	Exemplar sequence	GenBank	NM_005356	lymphocyte-specific protein tyrosine kinase	LCK	3932	NM_005356	74 // regulation of progression through cell cycle // non-traceable author statement /// 6468 // protein amino acid phosphorylation // traceable author statement /// 7242 // intracellular signaling cascade // traceable author statement /// 7265 // Ras protein signal transduction // traceable author statement /// 6917 // induction of apoptosis // inferred from mutant phenotype /// 30217 // T cell …	5624 // membrane fraction // not recorded /// 242 // pericentriolar material // inferred from direct assay /// 45121 // lipid raft // inferred from direct assay /// 5886 // plasma membrane // non-traceable author statement	166 // nucleotide binding // inferred from electronic annotation /// 4674 // protein serine/threonine kinase activity // inferred from electronic annotation /// 4713 // protein-tyrosine kinase activity // traceable author statement /// 5515 // protein binding // inferred from physical interaction /// 5524 // ATP binding // inferred from electronic annotation /// 16740 // transferase activity // i…
205308_at	NM_016010	Homo sapiens	2006-04-11	Exemplar sequence	GenBank	NM_016010	chromosome 8 open reading frame 70	C8orf70	51101	NM_016010
205652_s_at	NM_012263	Homo sapiens	2006-04-11	Exemplar sequence	GenBank	NM_012263	tubulin tyrosine ligase-like family, member 1	TTLL1	25809	NM_001008572 /// NM_012263	6464 // protein modification // inferred from electronic annotation		4835 // tubulin-tyrosine ligase activity // inferred from electronic annotation /// 16874 // ligase activity // inferred from electronic annotation
205686_s_at	NM_006889	Homo sapiens	2006-04-11	Exemplar sequence	GenBank	NM_006889	CD86 antigen (CD28 antigen ligand 2, B7-2 antigen)	CD86	942	NM_006889 /// NM_175862	6955 // immune response // traceable author statement /// 7267 // cell-cell signaling // Unknown /// 8284 // positive regulation of cell proliferation // traceable author statement /// 42110 // T cell activation // Unknown /// 43017 // positive regulation of tumor necrosis factor-beta biosynthesis // non-traceable author statement /// 45086 // positive regulation of interleukin-2 biosynthesis // …	5886 // plasma membrane // non-traceable author statement /// 16021 // integral to membrane // Unknown /// 16020 // membrane // inferred from electronic annotation /// 16021 // integral to membrane // inferred from electronic annotation	5515 // protein binding // inferred from physical interaction /// 15026 // coreceptor activity // non-traceable author statement /// 16563 // transcriptional activator activity // non-traceable author statement /// 4872 // receptor activity // inferred from electronic annotation /// 4872 // receptor activity // traceable author statement
205807_s_at	NM_020127	Homo sapiens	2006-04-11	Exemplar sequence	GenBank	NM_020127	tuftelin 1	TUFT1	7286	NM_020127	30282 // bone mineralization // non-traceable author statement /// 42476 // odontogenesis // non-traceable author statement /// 1503 // ossification // inferred from electronic annotation	5576 // extracellular region // non-traceable author statement	30345 // structural constituent of tooth enamel // non-traceable author statement
205821_at	NM_007360	Homo sapiens	2006-04-11	Exemplar sequence	GenBank	NM_007360	killer cell lectin-like receptor subfamily K, member 1	KLRK1	22914	NM_007360	7165 // signal transduction // traceable author statement /// 19735 // antimicrobial humoral response (sensu Vertebrata) // traceable author statement	16020 // membrane // inferred from electronic annotation /// 16021 // integral to membrane // inferred from electronic annotation /// 5887 // integral to plasma membrane // traceable author statement /// 16021 // integral to membrane // traceable author s	4872 // receptor activity // inferred from electronic annotation /// 5529 // sugar binding // inferred from electronic annotation /// 4872 // receptor activity // traceable author statement
208644_at	M32721	Homo sapiens	2006-04-11	Exemplar sequence	GenBank	M32721	poly (ADP-ribose) polymerase family, member 1	PARP1	142	NM_001618	6281 // DNA repair // traceable author statement /// 6366 // transcription from RNA polymerase II promoter // traceable author statement /// 6471 // protein amino acid ADP-ribosylation // traceable author statement /// 6259 // DNA metabolism // inferred from electronic annotation /// 6281 // DNA repair // inferred from electronic annotation /// 6471 // protein amino acid ADP-ribosylation // infer…	5634 // nucleus // traceable author statement /// 5622 // intracellular // inferred from electronic annotation /// 5634 // nucleus // inferred from electronic annotation	3677 // DNA binding // traceable author statement /// 3950 // NAD+ ADP-ribosyltransferase activity // traceable author statement /// 5515 // protein binding // inferred from physical interaction /// 16757 // transferase activity, transferring glycosyl groups // inferred from electronic annotation /// 46872 // metal ion binding // inferred from electronic annotation /// 42802 // identical protein …
208975_s_at	L38951	Homo sapiens	2006-04-11	Exemplar sequence	GenBank	L38951	karyopherin (importin) beta 1	KPNB1	3837	NM_002265	59 // protein import into nucleus, docking // inferred from electronic annotation /// 60 // protein import into nucleus, translocation // traceable author statement /// 6607 // NLS-bearing substrate import into nucleus // traceable author statement /// 15031 // protein transport // inferred from electronic annotation /// 6810 // transport // inferred from electronic annotation	5634 // nucleus // inferred from electronic annotation /// 5643 // nuclear pore // traceable author statement /// 5737 // cytoplasm // traceable author statement /// 5643 // nuclear pore // inferred from electronic annotation /// 5737 // cytoplasm // infe	5515 // protein binding // inferred from physical interaction /// 8139 // nuclear localization sequence binding // traceable author statement /// 8270 // zinc ion binding // traceable author statement /// 8565 // protein transporter activity // inferred from electronic annotation /// 5488 // binding // inferred from electronic annotation
209155_s_at	BC001595	Homo sapiens	2006-04-11	Exemplar sequence	GenBank	BC001595	5'-nucleotidase, cytosolic II	NT5C2	22978	NM_012229		5829 // cytosol // not recorded	8253 // 5'-nucleotidase activity // traceable author statement /// 16787 // hydrolase activity // inferred from electronic annotation /// 3824 // catalytic activity // inferred from electronic annotation /// 8253 // 5'-nucleotidase activity // inferred from electronic annotation
211710_x_at	BC005817	Homo sapiens	2006-04-11	Exemplar sequence	GenBank	BC005817	ribosomal protein L4	RPL4	6124	NM_000968	6412 // protein biosynthesis // traceable author statement /// 7254 // JNK cascade // inferred from physical interaction /// 186 // activation of MAPKK activity // inferred from direct assay /// 6468 // protein amino acid phosphorylation // inferred from direct assay /// 7254 // JNK cascade // inferred from direct assay /// 46777 // protein amino acid autophosphorylation // inferred from direct a…	5840 // ribosome // inferred from electronic annotation /// 5842 // cytosolic large ribosomal subunit (sensu Eukaryota) // traceable author statement /// 8385 // IkappaB kinase complex // inferred from physical interaction /// 5624 // membrane fraction //	3723 // RNA binding // traceable author statement /// 3735 // structural constituent of ribosome // traceable author statement /// 5515 // protein binding // inferred from physical interaction /// 19901 // protein kinase binding // inferred from sequence or structural similarity /// 4674 // protein serine/threonine kinase activity // inferred from direct assay /// 4709 // MAP kinase kinase kinase…
212145_at	NM_015084	Homo sapiens	2006-04-11	Consensus sequence	GenBank	D87453	mitochondrial ribosomal protein S27	MRPS27	23107	NM_015084		5739 // mitochondrion // inferred from electronic annotation /// 30529 // ribonucleoprotein complex // inferred from electronic annotation	3735 // structural constituent of ribosome // inferred from electronic annotation
212348_s_at	NM_001009999 NM_015013	Homo sapiens	2006-04-11	Consensus sequence	GenBank	AB011173	amine oxidase (flavin containing) domain 2	AOF2	23028	NM_001009999 /// NM_015013	6118 // electron transport // inferred from electronic annotation /// 6350 // transcription // inferred from electronic annotation /// 6355 // regulation of transcription, DNA-dependent // inferred from electronic annotation /// 16568 // chromatin modification // inferred from electronic annotation	5634 // nucleus // inferred from electronic annotation	16491 // oxidoreductase activity // inferred from electronic annotation /// 5515 // protein binding // inferred from physical interaction
213540_at	NM_014234	Homo sapiens	2006-04-11	Consensus sequence	GenBank	AL031228	hydroxysteroid (17-beta) dehydrogenase 8	HSD17B8	7923	NM_014234	6703 // estrogen biosynthesis // non-traceable author statement /// 8152 // metabolism // inferred from electronic annotation /// 6694 // steroid biosynthesis // inferred from electronic annotation /// 8610 // lipid biosynthesis // inferred from electronic annotation		4303 // estradiol 17-beta-dehydrogenase activity // non-traceable author statement /// 16491 // oxidoreductase activity // inferred from electronic annotation /// 4303 // estradiol 17-beta-dehydrogenase activity // inferred from electronic annotation
213762_x_at	NM_002139	Homo sapiens	2006-04-11	Consensus sequence	GenBank	AI452524	RNA binding motif protein, X-linked	RBMX	27316	NM_002139		30530 // heterogeneous nuclear ribonucleoprotein complex // non-traceable author statement /// 5634 // nucleus // inferred from electronic annotation /// 30529 // ribonucleoprotein complex // inferred from electronic annotation	166 // nucleotide binding // inferred from electronic annotation /// 3723 // RNA binding // non-traceable author statement /// 5515 // protein binding // inferred from physical interaction /// 3676 // nucleic acid binding // inferred from electronic annotation /// 3723 // RNA binding // inferred from electronic annotation
214329_x_at	NM_003810	Homo sapiens	2006-04-11	Consensus sequence	GenBank	AW474434	tumor necrosis factor (ligand) superfamily, member 10	TNFSF10	8743	NM_003810	6915 // apoptosis // inferred from electronic annotation /// 6917 // induction of apoptosis // traceable author statement /// 6955 // immune response // inferred from electronic annotation /// 7165 // signal transduction // traceable author statement /// 7267 // cell-cell signaling // traceable author statement /// 43123 // positive regulation of I-kappaB kinase/NF-kappaB cascade // inferred from…	5615 // extracellular space // inferred from electronic annotation /// 5625 // soluble fraction // traceable author statement /// 5887 // integral to plasma membrane // traceable author statement /// 16020 // membrane // inferred from electronic annotatio	5164 // tumor necrosis factor receptor binding // inferred from electronic annotation /// 46872 // metal ion binding // inferred from electronic annotation /// 4871 // signal transducer activity // inferred from expression pattern /// 5125 // cytokine activity // inferred from electronic annotation /// 8270 // zinc ion binding // inferred from electronic annotation /// 5102 // receptor binding //…
214728_x_at	NM_003072	Homo sapiens	2006-04-11	Consensus sequence	GenBank	AK026573	SWI/SNF related, matrix associated, actin dependent regulator of chromatin, subfamily a, member 4	SMARCA4	6597	NM_003072	6350 // transcription // inferred from electronic annotation /// 6357 // regulation of transcription from RNA polymerase II promoter // traceable author statement /// 6355 // regulation of transcription, DNA-dependent // inferred from electronic annotation	5654 // nucleoplasm // traceable author statement /// 5634 // nucleus // inferred from electronic annotation /// 5634 // nucleus // traceable author statement	166 // nucleotide binding // inferred from electronic annotation /// 3700 // transcription factor activity // traceable author statement /// 3713 // transcription coactivator activity // traceable author statement /// 4386 // helicase activity // traceable author statement /// 5515 // protein binding // inferred from physical interaction /// 5524 // ATP binding // inferred from electronic annotat…
219203_at	NM_016049	Homo sapiens	2006-04-11	Exemplar sequence	GenBank	NM_016049	chromosome 14 open reading frame 122	C14orf122	51016	NM_016049
219724_s_at	NM_014796	Homo sapiens	2006-04-11	Exemplar sequence	GenBank	NM_014796	KIAA0748 gene product	KIAA0748	9840	XM_374983
219940_s_at	NM_018386	Homo sapiens	2006-04-11	Exemplar sequence	GenBank	NM_018386	hypothetical protein FLJ11305	FLJ11305	55795	NM_018386
220999_s_at	NM_030778	Homo sapiens	2006-04-11	Exemplar sequence	GenBank	NM_030778	cytoplasmic FMR1 interacting protein 2	CYFIP2	26999	NM_014376		5737 // cytoplasm // inferred from direct assay /// 19717 // synaptosome // inferred from direct assay
222154_s_at	NM_015535	Homo sapiens	2006-04-11	Consensus sequence	GenBank	AK002064	DNA polymerase-transactivated protein 6	DNAPTP6	26010	NM_015535
40837_at	NM_003260	Homo sapiens	2006-04-11	Consensus sequence	GenBank	M99436	transducin-like enhancer of split 2 (E(sp1) homolog, Drosophila)	TLE2	7089	NM_003260	6355 // regulation of transcription, DNA-dependent // inferred from electronic annotation /// 7165 // signal transduction // traceable author statement /// 7222 // frizzled signaling pathway // inferred from electronic annotation /// 9887 // organ morphogenesis // traceable author statement /// 6350 // transcription // inferred from electronic annotation /// 16055 // Wnt receptor signaling pathwa…	5634 // nucleus // traceable author statement /// 5634 // nucleus // inferred from electronic annotation
