# Supplementary material for: The prediction of interferon treatment effects based on time series microarray gene expression profiles
Source: J Transl Med. 2008 Aug 9;6:44. doi: 10.1186/1479-5876-6-44 (PMC2546378; doi:10.1186/1479-5876-6-44)
Supplement: Additional file 6 — GO and KEGG category enrichment analyses of thirty candidate biomarkers. Thirty-seven enriched GO biological processes and ten GO molecular functions as well as one enriched KEGG pathway are shown (p < 0.01). [file 1479-5876-6-44-S6.xls]

## Sheet: CA.1d.bp
GOBPID	Pvalue	OddsRatio	ExpCount	Count	Size	Term
GO:0030217	0.000556401	70.3824	0.035599	2	18	T cell differentiation
GO:0050870	0.00076099	59.2508	0.0415322	2	21	positive regulation of T cell activation
GO:0051251	0.000996627	51.1551	0.0474654	2	24	positive regulation of lymphocyte activation
GO:0050867	0.00108201	48.9258	0.0494431	2	25	positive regulation of cell activation
GO:0050863	0.0016653	38.7789	0.0613095	2	31	regulation of T cell activation
GO:0043016	0.00197773	Inf	0.00197773	1	1	regulation of tumor necrosis factor-beta biosynthesis
GO:0043017	0.00197773	Inf	0.00197773	1	1	positive regulation of tumor necrosis factor-beta biosynthesis
GO:0042109	0.00197773	Inf	0.00197773	1	1	tumor necrosis factor-beta biosynthesis
GO:0045630	0.00197773	Inf	0.00197773	1	1	positive regulation of T-helper 2 cell differentiation
GO:0006882	0.00197773	Inf	0.00197773	1	1	zinc ion homeostasis
GO:0030098	0.00200202	35.1324	0.0672426	2	34	lymphocyte differentiation
GO:0051249	0.00236835	32.1109	0.0731758	2	37	regulation of lymphocyte activation
GO:0048513	0.00258308	6.42362	1.00864	5	510	organ development
GO:0050865	0.00262885	30.3688	0.0771313	2	39	regulation of cell activation
GO:0042110	0.00364175	25.5187	0.0909753	2	46	T cell activation
GO:0050862	0.00395174	532.611	0.00395545	1	2	positive regulation of T cell receptor signaling pathway
GO:0045064	0.00395174	532.611	0.00395545	1	2	T-helper 2 cell differentiation
GO:0042097	0.00395174	532.611	0.00395545	1	2	interleukin-4 biosynthesis
GO:0045402	0.00395174	532.611	0.00395545	1	2	regulation of interleukin-4 biosynthesis
GO:0045404	0.00395174	532.611	0.00395545	1	2	positive regulation of interleukin-4 biosynthesis
GO:0045628	0.00395174	532.611	0.00395545	1	2	regulation of T-helper 2 cell differentiation
GO:0050778	0.00498794	21.5747	0.106797	2	54	positive regulation of immune response
GO:0051240	0.00554347	20.3914	0.11273	2	57	positive regulation of organismal physiological process
GO:0050856	0.00592206	266.278	0.00593317	1	3	regulation of T cell receptor signaling pathway
GO:0050857	0.00592206	266.278	0.00593317	1	3	positive regulation of antigen receptor mediated signaling pathway
GO:0045624	0.00592206	266.278	0.00593317	1	3	positive regulation of T-helper cell differentiation
GO:0009887	0.00740551	8.625	0.409389	3	207	organ morphogenesis
GO:0050854	0.00788869	177.5	0.0079109	1	4	regulation of antigen receptor mediated signaling pathway
GO:0045622	0.00788869	177.5	0.0079109	1	4	regulation of T-helper cell differentiation
GO:0051282	0.00788869	177.5	0.0079109	1	4	regulation of sequestering of calcium ion
GO:0051283	0.00788869	177.5	0.0079109	1	4	negative regulation of sequestering of calcium ion
GO:0051209	0.00788869	177.5	0.0079109	1	4	release of sequestered calcium ion into cytosol
GO:0050776	0.0094368	15.3344	0.148329	2	75	regulation of immune response
GO:0050852	0.00985163	133.111	0.00988862	1	5	T cell receptor signaling pathway
GO:0042092	0.00985163	133.111	0.00988862	1	5	T-helper 2 type immune response
GO:0042093	0.00985163	133.111	0.00988862	1	5	T-helper cell differentiation
GO:0051208	0.00985163	133.111	0.00988862	1	5	sequestering of calcium ion

## Sheet: CA.1d.mf
GOMFID	Pvalue	OddsRatio	ExpCount	Count	Size	Term
GO:0042610	0.00187896	Inf	0.00187896	1	1	CD8 receptor binding
GO:0042609	0.00375457	560.667	0.00375791	1	2	CD4 receptor binding
GO:0051117	0.00375457	560.667	0.00375791	1	2	ATPase binding
GO:0008253	0.00375457	560.667	0.00375791	1	2	5'-nucleotidase activity
GO:0001948	0.00562684	280.306	0.00563687	1	3	glycoprotein binding
GO:0043548	0.00749577	186.852	0.00751582	1	4	phosphoinositide 3-kinase binding
GO:0008252	0.00749577	186.852	0.00751582	1	4	nucleotidase activity
GO:0005515	0.00901601	3.39634	7.4106	13	3944	protein binding
GO:0030021	0.00936138	140.125	0.00939478	1	5	extracellular matrix structural constituent conferring compression resistance
GO:0030345	0.00936138	140.125	0.00939478	1	5	structural constituent of tooth enamel

## Sheet: CA.1d.kegg
KEGGID	Pvalue	OddsRatio	ExpCount	Count	Size	Term
4650	0.002638	14.8103	0.300758	3	119	Natural killer cell mediated cytotoxicity
3 biomarkers in path 04650
ID	Gene Symbol	Gene Title
204891_s_at	LCK	lymphocyte-specific protein tyrosine kinase
205821_at	KLRK1	killer cell lectin-like receptor subfamily K, member 1
214329_x_at	TNFSF10	tumor necrosis factor (ligand) superfamily, member 10
